# Supplementary material for: Factors Associated with Quit Intentions among Adult Smokers in South Korea: Findings from the 2020 ITC Korea Survey
Source: Int J Environ Res Public Health. 2022 Aug 31;19(17):10839. doi: 10.3390/ijerph191710839 (PMC9518068; doi:10.3390/ijerph191710839)
Supplement: Supplementary file 1 [file ijerph-19-10839-s001.zip]

Archive with 1 entries (1 files):
- ijerph-1854133-supplementary.pdf
